# Supplementary material for: Purification and Structure Characterization of the Crude Polysaccharide from the Fruiting Bodies of Butyriboletus pseudospeciosus and Its Modulation Effects on Gut Microbiota
Source: Molecules. 2023 Mar 16;28(6):2679. doi: 10.3390/molecules28062679 (PMC10057200; doi:10.3390/molecules28062679)
Supplement: Supplementary file 1 [file molecules-28-02679-s001.zip]

Archive with 1 entries (1 files):
- molecules-2256754-supplementary.pdf
